# Supplementary material for: The Triangulation WIthin a STudy (TWIST) framework for causal inference within pharmacogenetic research
Source: PLoS Genet. 2021 Sep 8;17(9):e1009783. doi: 10.1371/journal.pgen.1009783 (PMC8452063; doi:10.1371/journal.pgen.1009783)
Supplement: S1 Code — (ZIP) [file pgen.1009783.s002.zip]

Archive with 4 entries (4 files):
- code/BinaryDataCode.R
- code/ContinuousDataCode.R
- code/SimulationStudyCode.R
- code/SurvivalDataCode.R
